# Supplementary material for: Therapeutic Targeting of miR-21 Restores SASH1 and Sensitizes HBV-HCC to Sorafenib
Source: Cancers (Basel). 2026 Mar 23;18(6):1038. doi: 10.3390/cancers18061038 (PMC13025902; doi:10.3390/cancers18061038)
Supplement: Supplementary file 1 [file cancers-18-01038-s001.zip]

Archive with 2 entries (2 files):
- cancers-4176596-supplementary.pdf
- cancers-4176596-Uncropped Western blot figures.pdf
